# Supplementary material for: Atherosclerotic plaque development in mice is enhanced by myeloid ZEB1 downregulation
Source: Nat Commun. 2023 Dec 14;14:8316. doi: 10.1038/s41467-023-43896-7 (PMC10721632; doi:10.1038/s41467-023-43896-7)
Supplement: Supplementary file 7 — Source Data [file 41467_2023_43896_MOESM7_ESM.xlsx]

## Sheet: Fig 1b
Total body weight
Zeb1(+/+)/ApoE-KO	Zeb1(+/-)/ApoE-KO		p	0.0317
26.8	32.11
27.5	28.7
30.03	30.19
27.1	32.7
30.18	32.71

## Sheet: Fig 1c
Lesion Area
Zeb1(+/+)/ApoE-KO	Zeb1(+/-)/ApoE-KO		p	0.0635
22.5875	21.9678
20.2108	22.3633
12.9218	31.1382
13.892	24.7517
17.7169

## Sheet: Fig 1e
Zeb1 mRNA expression
Zeb1 WT/Apoe KO	Zeb1 ΔM/Apoe KO		p	0.0002
1.34938	0.106959
1.58657	0.128884
0.912849	0.130145
1.67715	0.150274
2.60334	0.185298
2.6236	0.0591286
1.56511	0.13001
	0.143819
	0.0793647

## Sheet: Fig 1f
Lesion Area
Zeb1 WT/Apoe KO	Zeb1 ΔM/Apoe KO		p	0.0430
8.64218	14.8819
6.55697	8.01913
2.14513	6.62891
5.76066	6.33809
1.45922	12.378
9.38547	12.8855
1.24262	13.1478
10.1809	8.97232
6.83891	6.10441
3.5356	5.0318
5.82132

## Sheet: Fig 1g
Relative Lesion Area
Zeb1 WT/Apoe KO	Zeb1 ΔM/Apoe KO		p	0.0024
11	17
14	12
4	16
3	21
16	22
7.20473	17
10.7881	15.3684
	14.9204
	20.7791

## Sheet: Fig 1h
Oil Red O/Total Area
Zeb1 WT/Apoe KO	Zeb1 ΔM/Apoe KO		p	0.0142
35.614	27.2561
14.8414	87.6875
63.6229	96.8387
15.2072	70.5255
20.7466	39.5765
24.9921	29.5668
44.5965	52.9092
36.5964	58.7654
10.1643	56.0584

## Sheet: Fig 1i
Area Bodipy/Total Area
Zeb1 WT/Apoe KO	Zeb1 ΔM/Apoe KO		p	0.0350
145.634	181.646
54.3663	165.979
69.6315	102.368
139.97	203.548
109.874	127.108
125.349	160.5
55.1753

## Sheet: Fig 1j
Area MAC3/Total Area
Zeb1 WT/Apoe KO	Zeb1 ΔM/Apoe KO		p	0.0434
119.39	185.878
85.2998	95.31
95.31	235.024
159	188
89	92
95	131
113	123
44

## Sheet: Fig 1k
Collagen fibers/Total Area
Zeb1 WT/Apoe KO	Zeb1 ΔM/Apoe KO		p	0.0513
3.57981	2.3386
5.88438	2.75027
2.06703	1.29884
7.4615	1.76348
3.3	2.80527
9.8	2.4
	5.1

## Sheet: Fig 1l
Necrotic Area/Total Area
Zeb1 WT/Apoe KO	Zeb1 ΔM/Apoe KO			p	0.0082
17.5281	8.32821
4.96534	17.6564
17.0394	37.7451
3.59112	18.0048
14.0415	17.8519
5.84724	20.7696
7.32948

[truncated: 56 more sheets: Fig 1m, Fig 2b, Fig 2c, Fig 2d, Fig 2e, Fig 2f, Fig 2g, Fig 2h, Fig 2i, Fig 2j, Fig 2k, Fig 2l, Fig 2m, Fig 2n, Fig 2o, Fig 2p, Fig 2r, Fig 2s, Fig 2t, Fig 3a …]
